# Supplementary material for: Optimizing Omega-3 Polyunsaturated Fatty Acids for Healthy Ageing: Human Intake Evidence and Dairy Cow Dietary Interventions for Milk Enrichment
Source: Foods. 2026 Mar 19;15(6):1079. doi: 10.3390/foods15061079 (PMC13025747; doi:10.3390/foods15061079)
Supplement: Supplementary file 1 [file foods-15-01079-s001.zip]

Archive with 1 entries (1 files):
- foods-4117053-supplementary.pdf
